# Supplementary material for: Mother–Infant Brain-to-Brain Synchrony Patterns Reflect Caregiving Profiles
Source: Biology (Basel). 2023 Feb 10;12(2):284. doi: 10.3390/biology12020284 (PMC9953313; doi:10.3390/biology12020284)
Supplement: Supplementary file 1 [file biology-12-00284-s001.zip]

Archive with 1 entries (1 files):
- biology-2145031-supplementary.pdf
